# Supplementary material for: Development of a Novel Compound Effective Against Juvenile, Adult, and Drug-Resistant Schistosoma Species
Source: Pharmaceutics. 2025 Sep 27;17(10):1268. doi: 10.3390/pharmaceutics17101268 (PMC12567056; doi:10.3390/pharmaceutics17101268)
Supplement: Supplementary file 1 [file pharmaceutics-17-01268-s001.zip]

Archive with 1 entries (1 files):
- pharmaceutics-3834125-supplementary.pdf
